# Supplementary material for: Characterization of Three Novel Virulent Aeromonas Phages Provides Insights into the Diversity of the Autographiviridae Family
Source: Viruses. 2022 May 10;14(5):1016. doi: 10.3390/v14051016 (PMC9145550; doi:10.3390/v14051016)
Supplement: Supplementary file 1 [file viruses-14-01016-s001.zip]

Archive with 9 entries (7 files):
- viruses-1673303-supplementary/SUPPLEMENTARY/
- viruses-1673303-supplementary/SUPPLEMENTARY/Supplementary_Figures.pdf
- viruses-1673303-supplementary/SUPPLEMENTARY/Supplementary_Files/
- viruses-1673303-supplementary/SUPPLEMENTARY/Supplementary_Files/File_S1_vB_AspA_BOLEK_PhageTerm_report.pdf
- viruses-1673303-supplementary/SUPPLEMENTARY/Supplementary_Files/File_S2_vB_AspA_LOLEK_PhageTerm_report.pdf
- viruses-1673303-supplementary/SUPPLEMENTARY/Supplementary_Files/File_S3_vB_AspA_Tola_PhageTerm_report.pdf
- viruses-1673303-supplementary/SUPPLEMENTARY/Supplementary_Files/File_S4_Phylogenetic_tree_based_on_the_RNA_polymerase_gene.png
- viruses-1673303-supplementary/SUPPLEMENTARY/Supplementary_Files/File_S5_Phylogenetic_tree_based_on_the_major_capsid_protein_gene.png
- viruses-1673303-supplementary/SUPPLEMENTARY/Supplementary_Tables.xlsx
