# Supplementary material for: Characterization of Three Novel Virulent Aeromonas Phages Provides Insights into the Diversity of the Autographiviridae Family
Source: Viruses. 2022 May 10;14(5):1016. doi: 10.3390/v14051016 (PMC9145550; doi:10.3390/v14051016)
Supplement: Supplementary file 1 [file viruses-14-01016-s001.zip › viruses-1673303-supplementary/SUPPLEMENTARY/Supplementary_Tables.xlsx]

## Sheet: Front page
					Supplementary materials for
					Characterisation of Three Novel Virulent Aeromonas Phages Gives Insights into the Diversity of the Autographiviridae family
					Katarzyna Bujak, Przemyslaw Decewicz, Michal Kitowicz and Monika Radlinska*
					This file includes: Tables S1 to S13 and References

## Sheet: Table S1
Table S1. Characteristics of annotated Autographiviridaephage, infecting Aeromonas, genomes available in the NCBI Viral RefSeq database.
Phage name	Subfamily	Genus	Size (bp)	Atcc. No.	CDS	Place of phage isolation	Host name	Place of host isolation	Ref.
Aeromonasphage 25AhydR2PP	Melnykvirinae	Aerosvirus	42.696	NC_047966	52	Poland, Lodz, sewage treatment plant	Aeromonas hydrophila 7966	Poland, diseased rainbow trout (Oncorhynchus mykiss) from 12 different freshwater farms	[1]
Aeromonasphage Ahp1	Melnykvirinae	Ahphunavirus	42.167	NC_047866	46	Taiwan, water samples	Aeromonas hydrophilasp. ATCC 7966, H6, H10, H23, H30, H32	no data	[2]
Aeromonasphage Atoyac1	Melnykvirinae	unclassified	41.721	MT682386	46	Mexico,Morelos, Paraíso, sewage	Aeromonas PIA_XCA1, SAU14Dr5, MC_PO40, PIA_XB1_6, MC_PO93, PIA_XCA6, PIA_PAR6, PIA_ZB2_2, PIA_ZB1_6, PIA_ZCA2_5, PIA_ZS2_2B, PIA_ZCA2B, PIA_PO134, MC_PO126, MC_PO109, mFC_SR5, MC_PO120, MC_PO122, PIA_ZB1_3, MC_SR56, MC_SR57, MC_SR61, LB_ZB1_1, mFC_SR72, TSI_RR_4.2, TSI_RR_4.1, MC_SR64, mFC_SR75, mFC_SR38, Pseudomonas mFC_SR91, Hafnia PAF_XS2_27, PAF_XS2_36, PAF_XS2_31, PAF_XS2_44, PAF_XS2_40, PAF…	Mexico, river and wastewater water samples from 12 different sites	[3]
Aeromonasphage Atoyac10	Melnykvirinae	unclassified	41.676	MT682387	46	Mexico,Morelos, Paraíso, sewage	Aeromonas PIA_XCA1, SAU14Dr5, MC_PO40, PIA_XB1_6, MC_PO93, PIA_XCA6, PIA_PAR6, PIA_ZB2_2, PIA_ZB1_6, PIA_ZCA2_5, PIA_ZS2_2B, PIA_ZCA2B, PIA_PO134, MC_PO126, MC_PO109, mFC_SR5, MC_PO120, MC_PO122, PIA_ZB1_3, MC_SR56, MC_SR57, MC_SR61, LB_ZB1_1, PIA_PO136, mFC_SR72, TSI_RR_4.2, TSI_RR_4.1, MC_SR64, mFC_SR75, mFC_SR38, Pseudomonas mFC_SR91, Hafnia PAF_XS2_27, PAF_XS2_36, PAF_XS2_31, PAF_XS2_44, PAF_…	Mexico, river and wastewater water samples from 12 different sites	[3]
Aeromonasphage Atoyac13	Melnykvirinae	unclassified	41.639	MT682388	46	Mexico, Morelos, Temixco, contaminated river	Aeromonas PIA_XCA1, SAU14Dr5, MC_PO40, PIA_XB1_6, MC_PO93, PIA_XCA6, PIA_PAR6, PIA_ZB2_2, PIA_ZB1_6, PIA_ZCA2_5, PIA_ZS2_2B, PIA_ZCA2B, PIA_PO134, MC_PO126, MC_PO109, mFC_SR5, MC_PO120, MC_PO122, PIA_ZB1_3, MC_SR56, MC_SR57, MC_SR61, PIA_XB2_5, LB_ZB1_1, PIA_PO136, mFC_SR72, TSI_RR_4.2, TSI_RR_4.1, MC_SR64, mFC_SR75, MC_SR55, mFC_SR38, Pseudomonas mFC_SR91, Hafnia PAF_XS2_27, PAF_XS2_36, PAF_XS2_…	Mexico, river and wastewater water samples from 12 different sites	[3]
Aeromonasphage Atoyac14	Melnykvirinae	unclassified	41.707	MT682389	46	Mexico, Ciudad de México, Río de los Remedios, contaminated river	Aeromonas PIA_XCA1, SAU14Dr5, MC_PO40, PIA_XB1_6, MC_PO93, PIA_XCA6, PIA_PAR6, PIA_ZB2_2, PIA_ZB1_6, PIA_ZCA2_5, PIA_ZS2_2B, PIA_ZCA2B, PIA_PO134, MC_PO126, MC_PO109, mFC_SR5, MC_PO120, MC_PO122, PIA_ZB1_3, MC_SR56, MC_SR57, MC_SR61, PIA_XB2_5, LB_ZB1_1, PIA_PO136, mFC_SR72, TSI_RR_4.2, TSI_RR_4.1, MC_SR64, mFC_SR75, mFC_SR38, Pseudomonas mFC_SR91, Hafnia PAF_XS2_27, PAF_XS2_36, PAF_XS2_31, PAF_X…	Mexico, river and wastewater water samples from 12 different sites	[3]
Aeromonasphage Atoyac15	Melnykvirinae	unclassified	42.01	MT682390	50	Mexico, Baja California, Río Tijuana, contaminated river	Aeromonas PIA_XCA1, SAU14Dr5, MC_PO40, PIA_XB1_6, MC_PO93, PIA_XCA6, PIA_PAR6, PIA_ZB2_2, PIA_ZB1_6, PIA_ZCA2_5, PIA_ZS2_2B, PIA_ZCA2B, PIA_PO134, MC_PO126, MC_PO109, mFC_SR5, MC_PO120, MC_PO122, PIA_ZB1_3, MC_SR56, MC_SR57, MC_SR61, PIA_XB2_5, LB_ZB1_1, PIA_PO136, mFC_SR72, TSI_RR_4.2, TSI_RR_4.1, MC_SR64, mFC_SR75, MC_SR55, mFC_SR38, Pseudomonas mFC_SR91, Hafnia PAF_XS2_27, PAF_XS2_36, PAF_XS2_…	Mexico, river and wastewater water samples from 12 different sites	[3]
Aeromonasphage Atoyac23	Melnykvirinae	unclassified	41.506	MT682391	46	Mexico, Veracruz, Paseo de Ovejas, contaminated river	Aeromonas PIA_XCA1, SAU14Dr5, MC_PO40, PIA_XB1_6, MC_PO93, PIA_XCA6, PIA_PAR6, PIA_ZB2_2, PIA_ZB1_6, PIA_ZCA2_5, PIA_ZS2_2B, PIA_ZCA2B, PIA_PO134, MC_PO126, MC_PO109, mFC_SR5, MC_PO120, MC_PO122, PIA_ZB1_3, MC_SR56, MC_SR57, MC_SR61, PIA_XB2_5, PIA_PO136, mFC_SR72, TSI_RR_4.2, TSI_RR_4.1, MC_SR64, MC_SR55, mFC_SR38, Pseudomonas mFC_SR91, Hafnia PAF_XS2_27, PAF_XS2_36, PAF_XS2_31, PAF_XS2_44, PAF_…	Mexico, river and wastewater water samples from 12 different sites	[3]
Aeromonas phage CF7	Melnykvirinae	Ahphunavirus	42.439	NC_047865	49	India, aquaculture pond	Aeromonas hydrophila subsp. hydrophila MTCC 1739	no data	[4]
Aeromonasphage HJG	Colwellvirinae	Uliginvirus	44.965	MK455770	26	China, wastewater	Aeromonas hydrophila	no data	unpublished
Aeromonasphage MJG	Colwellvirinae	Uliginvirus	45.057	MK455769	35	China, river	Aeromonas hydrophila 2016-76	China, spleens of infected rainbow trout	[5]
Aeromonasphage LAh1	Melnykvirinae	Ahphunavirus	42.002	MK838107	45	Australia, wastewater	Aeromonas hydrophilasp. AHB0147	Australia, scalp abscess	[6]
Aeromonasphage LAh2	Melnykvirinae	Ahphunavirus	42.008	MK838108	45	Australia, wastewater	Aeromonas hydrophilasp. AHB0147	Australia, scalp abscess	[6]
Aeromonasphage LAh3	Melnykvirinae	Ahphunavirus	42.002	MK838109	50	Australia, wastewater	Aeromonas hydrophilasp. AHB0147	Australia, scalp abscess	[6]
Aeromonasphage LAh4	Melnykvirinae	Ahphunavirus	42.002	MK838110	52	Australia, wastewater	Aeromonas hydrophilasp. AHB0147	Australia, scalp abscess	[6]
Aeromonasphage LAh5	Melnykvirinae	Ahphunavirus	41.985	MK838111	53	Australia, wastewater	Aeromonas hydrophilasp. AHB0147	Australia, scalp abscess	[6]
Aeromonas phage phiAS7	Melnykvirinae	Aerosvirus	41.572	NC_019528	51	South Korea, sediment from a fish farm	Aeromonas salmonicida subsp. salmonicida ATCC 33658	salmon	[7]
Aeromonasphage PS	unclassified	unclassified	41.082	MT259468	49	India, sewage	Aeromonas salmonicida A567	no data	unpublished
Aeromonas phage PZL-Ah1	Studiervirinae	Teseptimavirus	38.641	MT681669	44	China, sewage	Aeromonas hydrophila AH-119, AH-150, AH-87, AH-138, Aeromonas veroniiAV-6, AV-11, AV-77	China, Changchun, carp kept	[8]
Aeromonas phage PZL-Ah152	Studiervirinae	unclassified	40.975	MW671054	54	China, sewage	Aeromonas hydrophilaAh-152	no data	unpublished
Aeromonas phage PZL-Ah8	Studiervirinae	unclassified	40.855	MZ851152	52	China, sewage	Aeromonas hydrophilasp. AH -119, AH -138, AH -103, AH -68, AH -142, AH -64, AH -87	China, Changchun, carp kept	[8]
Aeromonas phage T7-Ah	Studiervirinae	unclassified	40.153	MT740748	56	no data	Aeromonas salmonicidaHER1209	no data	[9]
Aeromonas phage ZPAH7	Melnykvirinae	Aerosvirus	30.791	NC_048133	29	China, sediment from a fish farm	Aeromonas hydrophila ZYAH75	no data	[10]
Aeromonas phage ZPAH7B	Melnykvirinae	Aerosvirus	30.791	MK330684	29	no data	Aeromonas hydrophila ZYAH76	no data	unpublished

## Sheet: Table S2
Table S2. List of strains used in this study. All the strains are included in the collection of microorganisms of the Institute of Microbiology at the University of Warsaw (Poland).
Strain	Source of isolation	Date of the sampling	Source/ References	Susceptible to infection by a phage
Aeromonas sp. O23A	gold and arsenic mine, microbial mats (Poland)	2009	[11]
Aeromonas sp. B2	gold and arsenic mine, biofilm (Poland)	September 2018	this work
Aeromonas sp. B5	gold and arsenic mine, biofilm (Poland)	September 2018	this work
Aeromonas sp. B7	gold and arsenic mine, biofilm (Poland)	September 2018	this work
Aeromonas sp. B8	gold and arsenic mine, biofilm (Poland)	September 2018	this work
Aeromonas sp. B11	gold and arsenic mine, biofilm (Poland)	September 2018	this work
Aeromonas sp. B13	gold and arsenic mine, biofilm (Poland)	September 2018	this work
Aeromonas sp. B14	gold and arsenic mine, biofilm (Poland)	September 2018	this work
Aeromonas sp. 4B	gold and arsenic mine, biofilm (Poland)	September 2018	this work
Aeromonas sp. M1	gold and arsenic mine, microbial mats (Poland)	September 2018	this work
Aeromonas sp. M2	gold and arsenic mine, microbial mats (Poland)	September 2018	this work
Aeromonas sp. M3	gold and arsenic mine, microbial mats (Poland)	September 2018	this work
Aeromonas sp. M4	gold and arsenic mine, microbial mats (Poland)	September 2018	this work
Aeromonas sp. M5	gold and arsenic mine, microbial mats (Poland)	September 2018	this work
Aeromonas sp. M6	gold and arsenic mine, microbial mats (Poland)	September 2018	this work
Aeromonas sp. M7	gold and arsenic mine, microbial mats (Poland)	September 2018	this work
Aeromonas sp. M8	gold and arsenic mine, microbial mats (Poland)	September 2018	this work
Aeromonas sp. M9	gold and arsenic mine, microbial mats (Poland)	September 2018	this work
Aeromonas sp. M10	gold and arsenic mine, microbial mats (Poland)	September 2018	this work
Aeromonas sp. M11	gold and arsenic mine, microbial mats (Poland)	September 2018	this work
Aeromonas sp. M12	gold and arsenic mine, microbial mats (Poland)	September 2018	this work	Bolek
Aeromonas sp. M13	gold and arsenic mine, microbial mats (Poland)	September 2018	this work
Aeromonas sp. M14	gold and arsenic mine, microbial mats (Poland)	September 2018	this work
Aeromonas sp. MR1	gold and arsenic mine, microbial mats (Poland)	September 2018	this work
Aeromonas sp. MR2	gold and arsenic mine, microbial mats (Poland)	September 2018	this work
Aeromonas sp. MR5R	gold and arsenic mine, microbial mats (Poland)	September 2018	this work	Bolek
Aeromonas sp. MR6	gold and arsenic mine, microbial mats (Poland)	September 2018	this work
Aeromonas sp. MR7	gold and arsenic mine, microbial mats (Poland)	September 2018	this work	Bolek
Aeromonas sp. MR12	gold and arsenic mine, microbial mats (Poland)	September 2018	this work
Aeromonas sp. MR15	gold and arsenic mine, microbial mats (Poland)	September 2018	this work	Bolek
Aeromonas sp. MR16	gold and arsenic mine, microbial mats (Poland)	September 2018	this work	Tola
Aeromonas sp. MR17	gold and arsenic mine, microbial mats (Poland)	September 2018	this work	Bolek
Aeromonas sp. MR18	gold and arsenic mine, microbial mats (Poland)	September 2018	this work	Bolek
Aeromonas sp. MR19	gold and arsenic mine, microbial mats (Poland)	September 2018	this work	Lolek
Aeromonas sp. MR20	gold and arsenic mine, microbial mats (Poland)	September 2018	this work	Bolek
Aeromonas sp. MR21	gold and arsenic mine, microbial mats (Poland)	September 2018	this work
Aeromonas 2.1.I	gold and arsenic mine, microbial mats (Poland)	February 2021	this work
Aeromonas sp. 2.2.I	gold and arsenic mine, microbial mats (Poland)	February 2021	this work
Aeromonas sp. 2.4.I	gold and arsenic mine, microbial mats (Poland)	February 2021	this work
Aeromonas sp. 9.1.I	gold and arsenic mine, microbial mats (Poland)	February 2021	this work	Lolek
Aeromonas sp. 9.2.I	gold and arsenic mine, microbial mats (Poland)	February 2021	this work
Aeromonas sp. 11.1.I	gold and arsenic mine, microbial mats (Poland)	February 2021	this work	Lolek
Aeromonas sp. 11.2.I	gold and arsenic mine, microbial mats (Poland)	February 2021	this work	Lolek
Aeromonas sp. 16.2.I	gold and arsenic mine, microbial mats (Poland)	February 2021	this work
Aeromonas sp. 16.3.I	gold and arsenic mine, microbial mats (Poland)	February 2021	this work
Aeromonas sp. A1	gold and arsenic mine, microbial mats (Poland)	February 2021	this work
Aeromonas sp. A2	gold and arsenic mine, microbial mats (Poland)	February 2021	this work
Aeromonas sp. 16.1.II	gold and arsenic mine, microbial mats (Poland)	February 2021	this work	Tola
Aeromonas sp. LUV1	gold and arsenic mine, microbial mats (Poland)	July 2021	this work
Aeromonas sp. LE3	gold and arsenic mine, microbial mats (Poland)	July 2021	this work	Lolek
Aeromonas sp. LE4	gold and arsenic mine, microbial mats (Poland)	July 2021	this work	Tola
Aeromonas sp. L4.3	gold and arsenic mine, microbial mats (Poland)	July 2021	this work
Aeromonas sp. L4.5	gold and arsenic mine, microbial mats (Poland)	July 2021	this work
Aeromonas sp. L4.6	gold and arsenic mine, microbial mats (Poland)	July 2021	this work
Aeromonas sp. L4.7	gold and arsenic mine, microbial mats (Poland)	July 2021	this work
Aeromonas sp. L4.9	gold and arsenic mine, microbial mats (Poland)	July 2021	this work
Aeromonas sp. L.4.10	gold and arsenic mine, microbial mats (Poland)	July 2021	this work
Aeromonas sp. L4.11	gold and arsenic mine, microbial mats (Poland)	July 2021	this work
Aeromonas sp. L4.19	gold and arsenic mine, microbial mats (Poland)	July 2021	this work
Aeromonas sp. LE2	gold and arsenic mine, microbial mats (Poland)	July 2021	this work
Aeromonas sp. S4.2	gold and arsenic mine, microbial mats (Poland)	July 2021	this work	Bolek
Aeromonas sp. ARM81	wastewater treatment plant in Warsaw (Poland)	no data	[12]
Aeromonas caviae DSM 30025	minced meat	no data	German Collection of Microorganisms and Cell Cultures
Aeromonas caviae DSM 30188	used oil emulsions	no data	German Collection of Microorganisms and Cell Cultures
Aeromonas caviae DSM 7321	epizootic of young guinea pigs	no data	German Collection of Microorganisms and Cell Cultures
Aeromonas salmonicida subsp. pectinolytica strain 34melT	water of a heavily polluted river	no data	German Collection of Microorganisms and Cell Cultures [13]
Janthinobacterium sp. WM8	gold and arsenic mine, water	September 2018	this work
Pseudomonas sp. 20.2.1	gold and arsenic mine, biofilm	February 2021	this work
Pseudomonas sp. L4.14	gold and arsenic mine, microbial mats (Poland)	July 2021	this work
Pseudomonas sp. WM7	gold and arsenic mine, water	September 2018	this work
Serratia sp. OS31	gold and arsenic mine, biofilm	September 2018	[14]
Shewanella sp. M16	gold and arsenic mine, microbial mats	September 2018	[15]

## Sheet: Table S3
Table S3. Antibiotic resistance and virulence genes of Aeromonas sp. MR7, MR16, and MR19 strains.
Aeromonas sp. MR7
Property	Source	Gene	Product	Classification
Antibiotic Resistance	CARD		Translation elongation factor Tu	antibiotic resistant gene variant or mutant,elfamycin resistance gene
Antibiotic Resistance	PATRIC		Class D beta-lactamase (EC 3.5.2.6)	antibiotic inactivation enzyme
Antibiotic Resistance	CARD		Translation elongation factor Tu	antibiotic resistant gene variant or mutant,elfamycin resistance gene
Antibiotic Resistance	CARD		Translation elongation factor Tu	antibiotic resistant gene variant or mutant,elfamycin resistance gene
Antibiotic Resistance	CARD		Translation elongation factor Tu	antibiotic resistant gene variant or mutant,elfamycin resistance gene
Antibiotic Resistance	NDARO		Subclass B2 beta-lactamase (EC 3.5.2.6) => ChpA family
Antibiotic Resistance	NDARO		Class D beta-lactamase (EC 3.5.2.6)
Antibiotic Resistance	CARD		Translation elongation factor Tu	antibiotic resistant gene variant or mutant,elfamycin resistance gene
Antibiotic Resistance	NDARO		Class C beta-lactamase (EC 3.5.2.6) => FOX/TRU family, cephalosporin-hydrolyzing
Antibiotic Resistance	PATRIC	AAC(6')-Ic,f,g,h,j,k,l,r-z	Aminoglycoside N(6')-acetyltransferase (EC 2.3.1.82) => AAC(6')-Ic,f,g,h,j,k,l,r-z	antibiotic inactivation enzyme
Antibiotic Resistance	PATRIC	Alr	Alanine racemase (EC 5.1.1.1)	antibiotic target in susceptible species
Antibiotic Resistance	PATRIC	Alr	Alanine racemase (EC 5.1.1.1)	antibiotic target in susceptible species
Antibiotic Resistance	PATRIC	ChpA family	Subclass B2 beta-lactamase (EC 3.5.2.6) => ChpA family	antibiotic inactivation enzyme
Antibiotic Resistance	CARD	CMY-1	Class C beta-lactamase (EC 3.5.2.6) => FOX/TRU family, cephalosporin-hydrolyzing	antibiotic inactivation enzyme,beta-lactam resistance gene
Antibiotic Resistance	CARD	cphA7	Subclass B2 beta-lactamase (EC 3.5.2.6) => ChpA family	antibiotic inactivation enzyme,beta-lactam resistance gene
Antibiotic Resistance	PATRIC	Ddl	D-alanine--D-alanine ligase (EC 6.3.2.4)	antibiotic target in susceptible species
Antibiotic Resistance	PATRIC	dxr	1-deoxy-D-xylulose 5-phosphate reductoisomerase (EC 1.1.1.267)	antibiotic target in susceptible species
Antibiotic Resistance	PATRIC	EF-G	Translation elongation factor G	antibiotic target in susceptible species
Antibiotic Resistance	PATRIC	EF-Tu	Translation elongation factor Tu	antibiotic target in susceptible species
Antibiotic Resistance	PATRIC	EF-Tu	Translation elongation factor Tu	antibiotic target in susceptible species
Antibiotic Resistance	PATRIC	EF-Tu	Translation elongation factor Tu	antibiotic target in susceptible species
Antibiotic Resistance	PATRIC	EF-Tu	Translation elongation factor Tu	antibiotic target in susceptible species
Antibiotic Resistance	PATRIC	EF-Tu	Translation elongation factor Tu	antibiotic target in susceptible species
Antibiotic Resistance	PATRIC	fabV	Enoyl-[acyl-carrier-protein] reductase [NADH] (EC 1.3.1.9), FabV => refractory to triclosan	antibiotic target replacement protein
Antibiotic Resistance	PATRIC	fabV	Enoyl-[acyl-carrier-protein] reductase [NADH] (EC 1.3.1.9), FabV => refractory to triclosan	antibiotic target replacement protein
Antibiotic Resistance	PATRIC	folA, Dfr	Dihydrofolate reductase (EC 1.5.1.3)	antibiotic target in susceptible species
Antibiotic Resistance	PATRIC	folP	Dihydropteroate synthase (EC 2.5.1.15)	antibiotic target in susceptible species
Antibiotic Resistance	PATRIC	GdpD	Glycerophosphoryl diester phosphodiesterase (EC 3.1.4.46)	protein altering cell wall charge conferring antibiotic resistance
Antibiotic Resistance	PATRIC	gidB	16S rRNA (guanine(527)-N(7))-methyltransferase (EC 2.1.1.170)	gene conferring resistance via absence
Antibiotic Resistance	CARD	gyrA	DNA gyrase subunit A (EC 5.99.1.3)	antibiotic resistant gene variant or mutant,fluoroquinolone resistance gene
Antibiotic Resistance	PATRIC	gyrA	DNA gyrase subunit A (EC 5.99.1.3)	antibiotic target in susceptible species
Antibiotic Resistance	PATRIC	gyrB	DNA gyrase subunit B (EC 5.99.1.3)	antibiotic target in susceptible species
Antibiotic Resistance	PATRIC	H-NS	DNA-binding protein H-NS	regulator modulating expression of antibiotic resistance genes
Antibiotic Resistance	PATRIC	H-NS	DNA-binding protein H-NS	regulator modulating expression of antibiotic resistance genes
Antibiotic Resistance	PATRIC	H-NS	DNA-binding protein H-NS	regulator modulating expression of antibiotic resistance genes
Antibiotic Resistance	PATRIC	H-NS	DNA-binding protein H-NS	regulator modulating expression of antibiotic resistance genes
Antibiotic Resistance	PATRIC	H-NS	DNA-binding protein H-NS	regulator modulating expression of antibiotic resistance genes
Antibiotic Resistance	PATRIC	Iso-tRNA	Isoleucyl-tRNA synthetase (EC 6.1.1.5)	antibiotic target in susceptible species
Antibiotic Resistance	PATRIC	kasA	3-oxoacyl-[acyl-carrier-protein] synthase, KASII (EC 2.3.1.179)	antibiotic target in susceptible species
Antibiotic Resistance	PATRIC	MacA	Macrolide-specific efflux protein MacA	efflux pump conferring antibiotic resistance
Antibiotic Resistance	PATRIC	MacA	Macrolide-specific efflux protein MacA	efflux pump conferring antibiotic resistance
Antibiotic Resistance	PATRIC	MacB	Macrolide export ATP-binding/permease protein MacB	efflux pump conferring antibiotic resistance
Antibiotic Resistance	PATRIC	MacB	Macrolide export ATP-binding/permease protein MacB	efflux pump conferring antibiotic resistance
Antibiotic Resistance	PATRIC	MdtL	Multidrug efflux pump MdtL (of MFS type)	efflux pump conferring antibiotic resistance
Antibiotic Resistance	PATRIC	MurA	UDP-N-acetylglucosamine 1-carboxyvinyltransferase (EC 2.5.1.7)	antibiotic target in susceptible species
Antibiotic Resistance	CARD	OXA-12	Class D beta-lactamase (EC 3.5.2.6)	antibiotic inactivation enzyme,beta-lactam resistance gene
Antibiotic Resistance	PATRIC	OxyR	Hydrogen peroxide-inducible genes activator => OxyR	regulator modulating expression of antibiotic resistance genes
Antibiotic Resistance	PATRIC	PgsA	CDP-diacylglycerol--glycerol-3-phosphate 3-phosphatidyltransferase (EC 2.7.8.5)	protein altering cell wall charge conferring antibiotic resistance
Antibiotic Resistance	PATRIC	QnrB family	Pentapeptide repeat protein QnrB family	antibiotic target protection protein
Antibiotic Resistance	PATRIC	rho	Transcription termination factor Rho	antibiotic target in susceptible species
Antibiotic Resistance	PATRIC	rpoB	DNA-directed RNA polymerase beta subunit (EC 2.7.7.6)	antibiotic target in susceptible species
Antibiotic Resistance	PATRIC	rpoC	DNA-directed RNA polymerase beta' subunit (EC 2.7.7.6)	antibiotic target in susceptible species
Antibiotic Resistance	PATRIC	S10p	SSU ribosomal protein S10p (S20e)	antibiotic target in susceptible species
Antibiotic Resistance	PATRIC	S12p	SSU ribosomal protein S12p (S23e)	antibiotic target in susceptible species
Antibiotic Resistance	PATRIC	TolC/OpmH	Outer membrane channel TolC (OpmH)	efflux pump conferring antibiotic resistance
Antibiotic Resistance	CARD	UhpT	Hexose phosphate transport protein UhpT	antibiotic resistant gene variant or mutant,fosfomycin resistance gene
Virulence Factor	Victors	accA	Acetyl-coenzyme A carboxyl transferase alpha chain (EC 6.4.1.2)
Virulence Factor	Victors	arcA	Aerobic respiration control response regulator ArcA
Virulence Factor	Victors	aroA	3-phosphoshikimate 1-carboxyvinyltransferase (EC 2.5.1.19)
Virulence Factor	Victors	asaI	N-butanoyl-L-homoserine lactone synthase @ N-acyl-L-homoserine lactone synthase, LuxI family (EC 2.3.1.184)
Virulence Factor	Victors	ascC	Type III secretion outermembrane pore forming protein (YscC,MxiD,HrcC, InvG)
Virulence Factor	Victors	ascV	Type III secretion inner membrane channel protein (LcrD,HrcV,EscV,SsaV)
Virulence Factor	Victors	asoB	L-methionine and branched-chain amino acid export protein YjeH
Virulence Factor	Victors	atpA	ATP synthase alpha chain (EC 3.6.3.14)
Virulence Factor	Victors	carB	Carbamoyl-phosphate synthase large chain (EC 6.3.5.5)
Virulence Factor	PATRIC_VF	carB	Carbamoyl-phosphate synthase large chain (EC 6.3.5.5)	Virulence
Virulence Factor	PATRIC_VF	cstA	Carbon starvation protein A	Virulence
Virulence Factor	Victors	cstA	Carbon starvation protein A
Virulence Factor	PATRIC_VF	cyoB	Cytochrome O ubiquinol oxidase subunit I (EC 1.10.3.-)	Virulence
Virulence Factor	Victors	cyoB	Cytochrome O ubiquinol oxidase subunit I (EC 1.10.3.-)
Virulence Factor	PATRIC_VF	dctA	Na+/H+-dicarboxylate symporter	Virulence
Virulence Factor	Victors	dctA	Na+/H+-dicarboxylate symporter
Virulence Factor	Victors	dksA	RNA polymerase-binding transcription factor DksA
Virulence Factor	PATRIC_VF	dksA	RNA polymerase-binding transcription factor DksA	Cell-to-cell spread,Stress,Stress,Regulation of gene expression
Virulence Factor	Victors	fur	Ferric uptake regulation protein FUR
Virulence Factor	PATRIC_VF	fur	Ferric uptake regulation protein FUR	Virulence
Virulence Factor	Victors	gmhA	D-sedoheptulose 7-phosphate isomerase (EC 5.3.1.28)
Virulence Factor	PATRIC_VF	gmhA	D-sedoheptulose 7-phosphate isomerase (EC 5.3.1.28)	Virulence
Virulence Factor	PATRIC_VF	grxD	Monothiol glutaredoxin GrxD	Regulation of gene expression
Virulence Factor	PATRIC_VF	guaB	Inosine-5'-monophosphate dehydrogenase (EC 1.1.1.205) / CBS domain	Cellular metabolism
Virulence Factor	Victors	guaB	Inosine-5'-monophosphate dehydrogenase (EC 1.1.1.205) / CBS domain
Virulence Factor	Victors	gyrA	DNA gyrase subunit A (EC 5.99.1.3)
Virulence Factor	Victors	hemE	Uroporphyrinogen III decarboxylase (EC 4.1.1.37)
Virulence Factor	PATRIC_VF	hfq	RNA-binding protein Hfq	Regulation of gene expression
Virulence Factor	Victors	hfq	RNA-binding protein Hfq
Virulence Factor	Victors	lon	ATP-dependent protease La (EC 3.4.21.53) Type I
Virulence Factor	PATRIC_VF	lon	ATP-dependent protease La (EC 3.4.21.53) Type I	Virulence
Virulence Factor	Victors	mglA	Galactose/methyl galactoside ABC transporter, ATP-binding protein MglA (EC 3.6.3.17)
Virulence Factor	PATRIC_VF	mglA	Galactose/methyl galactoside ABC transporter, ATP-binding protein MglA (EC 3.6.3.17)	Virulence
Virulence Factor	Victors	nqrE	Na(+)-translocating NADH-quinone reductase subunit E (EC 1.6.5.8)
Virulence Factor	Victors	nqrF	Na(+)-translocating NADH-quinone reductase subunit F (EC 1.6.5.8)
Virulence Factor	Victors	prfC	Peptide chain release factor 3
Virulence Factor	VFDB	pscR	Type III secretion inner membrane protein (YscR,SpaR,HrcR,EscR,homologous to flagellar export components)	Secretion system,Type III secretion system
Virulence Factor	VFDB	pscS	Type III secretion inner membrane protein (YscS,homologous to flagellar export components)	Secretion system,Type III secretion system
Virulence Factor	PATRIC_VF	purD	Phosphoribosylamine--glycine ligase (EC 6.3.4.13)	Virulence
Virulence Factor	PATRIC_VF	rfbA	Glucose-1-phosphate thymidylyltransferase (EC 2.7.7.24)	Virulence
Virulence Factor	Victors	rfbA	Glucose-1-phosphate thymidylyltransferase (EC 2.7.7.24)
Virulence Factor	PATRIC_VF	rfbB	dTDP-glucose 4,6-dehydratase (EC 4.2.1.46)	Virulence
Virulence Factor	Victors	rfbB	dTDP-glucose 4,6-dehydratase (EC 4.2.1.46)
Virulence Factor	Victors	rpoS	RNA polymerase sigma factor RpoS
Virulence Factor	PATRIC_VF	rpoS	RNA polymerase sigma factor RpoS	Virulence
Virulence Factor	Victors	ruvB	Holliday junction ATP-dependent DNA helicase RuvB (EC 3.6.4.12)
Virulence Factor	PATRIC_VF	ruvB	Holliday junction ATP-dependent DNA helicase RuvB (EC 3.6.4.12)	Intracellular survival and replication
Virulence Factor	Victors	trxA	Thioredoxin
Virulence Factor	PATRIC_VF	trxA	Thioredoxin	Modulate host immune response
Virulence Factor	Victors	tufA	Translation elongation factor Tu
Virulence Factor	Victors	tufA	Translation elongation factor Tu
Virulence Factor	Victors	tufA	Translation elongation factor Tu
Virulence Factor	Victors	tufA	Translation elongation factor Tu
Virulence Factor	Victors	tufA	Translation elongation factor Tu
Virulence Factor	VFDB	vipB/mglB	T6SS component TssC (ImpC/VipB)	Secretion system,Type VI secretion system
Virulence Factor	PATRIC_VF	ychF	GTP-binding and nucleic acid-binding protein YchF	Virulence
Virulence Factor	Victors	ychF	GTP-binding and nucleic acid-binding protein YchF
Virulence Factor	VFDB	yscN	Type III secretion cytoplasmic ATP synthase (EC 3.6.3.14, YscN,SpaL,MxiB,HrcN,EscN)	Secretion system,Type III secretion system
Virulence Factor	Victors	yscR	Type III secretion inner membrane protein (YscR,SpaR,HrcR,EscR,homologous to flagellar export components)
Aeromonas sp. MR16
Property	Source	Gene	Product	Classification
Antibiotic Resistance	CARD		Translation elongation factor Tu	antibiotic resistant gene variant or mutant,elfamycin resistance gene
Antibiotic Resistance	CARD		Translation elongation factor Tu	antibiotic resistant gene variant or mutant,elfamycin resistance gene
Antibiotic Resistance	PATRIC		Class C beta-lactamase (EC 3.5.2.6)	antibiotic inactivation enzyme
Antibiotic Resistance	PATRIC		Class D beta-lactamase (EC 3.5.2.6)	antibiotic inactivation enzyme
Antibiotic Resistance	NDARO		Class D beta-lactamase (EC 3.5.2.6)
Antibiotic Resistance	PATRIC	Alr	Alanine racemase (EC 5.1.1.1)	antibiotic target in susceptible species
Antibiotic Resistance	PATRIC	Ddl	D-alanine--D-alanine ligase (EC 6.3.2.4)	antibiotic target in susceptible species
Antibiotic Resistance	PATRIC	dxr	1-deoxy-D-xylulose 5-phosphate reductoisomerase (EC 1.1.1.267)	antibiotic target in susceptible species
Antibiotic Resistance	PATRIC	EF-G	Translation elongation factor G	antibiotic target in susceptible species
Antibiotic Resistance	PATRIC	EF-Tu	Translation elongation factor Tu	antibiotic target in susceptible species
Antibiotic Resistance	PATRIC	EF-Tu	Translation elongation factor Tu	antibiotic target in susceptible species
Antibiotic Resistance	PATRIC	fabV	Enoyl-[acyl-carrier-protein] reductase [NADH] (EC 1.3.1.9), FabV => refractory to triclosan	antibiotic target replacement protein
Antibiotic Resistance	PATRIC	fabV	Enoyl-[acyl-carrier-protein] reductase [NADH] (EC 1.3.1.9), FabV => refractory to triclosan	antibiotic target replacement protein
Antibiotic Resistance	PATRIC	folA, Dfr	Dihydrofolate reductase (EC 1.5.1.3)	antibiotic target in susceptible species
Antibiotic Resistance	PATRIC	folA, Dfr	Dihydrofolate reductase (EC 1.5.1.3)	antibiotic target in susceptible species
Antibiotic Resistance	PATRIC	folP	Dihydropteroate synthase (EC 2.5.1.15)	antibiotic target in susceptible species
Antibiotic Resistance	PATRIC	GdpD	Glycerophosphoryl diester phosphodiesterase (EC 3.1.4.46)	protein altering cell wall charge conferring antibiotic resistance
Antibiotic Resistance	PATRIC	GdpD	Glycerophosphoryl diester phosphodiesterase (EC 3.1.4.46)	protein altering cell wall charge conferring antibiotic resistance
Antibiotic Resistance	PATRIC	gidB	16S rRNA (guanine(527)-N(7))-methyltransferase (EC 2.1.1.170)	gene conferring resistance via absence
Antibiotic Resistance	PATRIC	gyrA	DNA gyrase subunit A (EC 5.99.1.3)	antibiotic target in susceptible species
Antibiotic Resistance	PATRIC	gyrB	DNA gyrase subunit B (EC 5.99.1.3)	antibiotic target in susceptible species
Antibiotic Resistance	PATRIC	H-NS	DNA-binding protein H-NS	regulator modulating expression of antibiotic resistance genes
Antibiotic Resistance	PATRIC	H-NS	DNA-binding protein H-NS	regulator modulating expression of antibiotic resistance genes
Antibiotic Resistance	PATRIC	H-NS	DNA-binding protein H-NS	regulator modulating expression of antibiotic resistance genes
Antibiotic Resistance	PATRIC	Iso-tRNA	Isoleucyl-tRNA synthetase (EC 6.1.1.5)	antibiotic target in susceptible species
Antibiotic Resistance	PATRIC	kasA	3-oxoacyl-[acyl-carrier-protein] synthase, KASII (EC 2.3.1.179)	antibiotic target in susceptible species
Antibiotic Resistance	PATRIC	KatG	Catalase-peroxidase KatG (EC 1.11.1.21)	antibiotic activation enzyme
Antibiotic Resistance	PATRIC	MacA	Macrolide-specific efflux protein MacA	efflux pump conferring antibiotic resistance
Antibiotic Resistance	PATRIC	MacB	Macrolide export ATP-binding/permease protein MacB	efflux pump conferring antibiotic resistance
Antibiotic Resistance	PATRIC	MdtL	Multidrug efflux pump MdtL (of MFS type)	efflux pump conferring antibiotic resistance
Antibiotic Resistance	PATRIC	MurA	UDP-N-acetylglucosamine 1-carboxyvinyltransferase (EC 2.5.1.7)	antibiotic target in susceptible species
Antibiotic Resistance	PATRIC	OxyR	Hydrogen peroxide-inducible genes activator => OxyR	regulator modulating expression of antibiotic resistance genes
Antibiotic Resistance	PATRIC	PgsA	CDP-diacylglycerol--glycerol-3-phosphate 3-phosphatidyltransferase (EC 2.7.8.5)	protein altering cell wall charge conferring antibiotic resistance
Antibiotic Resistance	PATRIC	QnrB family	Pentapeptide repeat protein QnrB family	antibiotic target protection protein
Antibiotic Resistance	PATRIC	rho	Transcription termination factor Rho	antibiotic target in susceptible species
Antibiotic Resistance	PATRIC	rpoB	DNA-directed RNA polymerase beta subunit (EC 2.7.7.6)	antibiotic target in susceptible species
Antibiotic Resistance	PATRIC	rpoC	DNA-directed RNA polymerase beta' subunit (EC 2.7.7.6)	antibiotic target in susceptible species
Antibiotic Resistance	PATRIC	S10p	SSU ribosomal protein S10p (S20e)	antibiotic target in susceptible species
Antibiotic Resistance	PATRIC	S12p	SSU ribosomal protein S12p (S23e)	antibiotic target in susceptible species
Antibiotic Resistance	PATRIC	TolC/OpmH	Outer membrane channel TolC (OpmH)	efflux pump conferring antibiotic resistance
Antibiotic Resistance	CARD	UhpT	Hexose phosphate transport protein UhpT	antibiotic resistant gene variant or mutant,fosfomycin resistance gene
Virulence Factor	Victors	arcA	Aerobic respiration control response regulator ArcA
Virulence Factor	Victors	aroA	3-phosphoshikimate 1-carboxyvinyltransferase (EC 2.5.1.19)
Virulence Factor	Victors	asaI	N-butanoyl-L-homoserine lactone synthase @ N-acyl-L-homoserine lactone synthase, LuxI family (EC 2.3.1.184)
Virulence Factor	Victors	asoB	L-methionine and branched-chain amino acid export protein YjeH
Virulence Factor	Victors	atpA	ATP synthase alpha chain (EC 3.6.3.14)
Virulence Factor	PATRIC_VF	carB	Carbamoyl-phosphate synthase large chain (EC 6.3.5.5)	Virulence
Virulence Factor	Victors	carB	Carbamoyl-phosphate synthase large chain (EC 6.3.5.5)
Virulence Factor	PATRIC_VF	cstA	Carbon starvation protein A	Virulence
Virulence Factor	Victors	cstA	Carbon starvation protein A
Virulence Factor	PATRIC_VF	dctA	Na+/H+-dicarboxylate symporter	Virulence
Virulence Factor	Victors	dctA	Na+/H+-dicarboxylate symporter
Virulence Factor	Victors	dksA	RNA polymerase-binding transcription factor DksA
Virulence Factor	PATRIC_VF	dksA	RNA polymerase-binding transcription factor DksA	Cell-to-cell spread,Stress,Stress,Regulation of gene expression
Virulence Factor	Victors	fur	Ferric uptake regulation protein FUR
Virulence Factor	PATRIC_VF	fur	Ferric uptake regulation protein FUR	Virulence
Virulence Factor	Victors	gmhA	D-sedoheptulose 7-phosphate isomerase (EC 5.3.1.28)
Virulence Factor	PATRIC_VF	gmhA	D-sedoheptulose 7-phosphate isomerase (EC 5.3.1.28)	Virulence
Virulence Factor	Victors	greA	Transcription elongation factor GreA
Virulence Factor	PATRIC_VF	grxD	Monothiol glutaredoxin GrxD	Regulation of gene expression
Virulence Factor	PATRIC_VF	guaB	Inosine-5'-monophosphate dehydrogenase (EC 1.1.1.205) / CBS domain	Cellular metabolism
Virulence Factor	Victors	guaB	Inosine-5'-monophosphate dehydrogenase (EC 1.1.1.205) / CBS domain
Virulence Factor	Victors	hemE	Uroporphyrinogen III decarboxylase (EC 4.1.1.37)
Virulence Factor	PATRIC_VF	hfq	RNA-binding protein Hfq	Regulation of gene expression
Virulence Factor	Victors	hfq	RNA-binding protein Hfq
Virulence Factor	Victors	ilvD	Dihydroxy-acid dehydratase (EC 4.2.1.9)
Virulence Factor	Victors	lon	ATP-dependent protease La (EC 3.4.21.53) Type I
Virulence Factor	PATRIC_VF	lon	ATP-dependent protease La (EC 3.4.21.53) Type I	Virulence
Virulence Factor	PATRIC_VF	mglA	Galactose/methyl galactoside ABC transporter, ATP-binding protein MglA (EC 3.6.3.17)	Virulence
Virulence Factor	Victors	mglA	Galactose/methyl galactoside ABC transporter, ATP-binding protein MglA (EC 3.6.3.17)
Virulence Factor	Victors	nqrE	Na(+)-translocating NADH-quinone reductase subunit E (EC 1.6.5.8)
Virulence Factor	Victors	nqrF	Na(+)-translocating NADH-quinone reductase subunit F (EC 1.6.5.8)
Virulence Factor	PATRIC_VF	rfbA	Glucose-1-phosphate thymidylyltransferase (EC 2.7.7.24)	Virulence
Virulence Factor	Victors	rfbA	Glucose-1-phosphate thymidylyltransferase (EC 2.7.7.24)
Virulence Factor	PATRIC_VF	rfbA	Glucose-1-phosphate thymidylyltransferase (EC 2.7.7.24)	Virulence
Virulence Factor	Victors	rfbA	Glucose-1-phosphate thymidylyltransferase (EC 2.7.7.24)
Virulence Factor	Victors	rfbA	Glucose-1-phosphate thymidylyltransferase (EC 2.7.7.24)
Virulence Factor	PATRIC_VF	rfbA	Glucose-1-phosphate thymidylyltransferase (EC 2.7.7.24)	Virulence
Virulence Factor	Victors	rfbB	dTDP-glucose 4,6-dehydratase (EC 4.2.1.46)
Virulence Factor	PATRIC_VF	rfbB	dTDP-glucose 4,6-dehydratase (EC 4.2.1.46)	Virulence
Virulence Factor	PATRIC_VF	rfbC	dTDP-4-dehydrorhamnose 3,5-epimerase (EC 5.1.3.13)	Virulence
Virulence Factor	Victors	rfbC	dTDP-4-dehydrorhamnose 3,5-epimerase (EC 5.1.3.13)
Virulence Factor	Victors	rpoS	RNA polymerase sigma factor RpoS
Virulence Factor	PATRIC_VF	rpoS	RNA polymerase sigma factor RpoS	Virulence
Virulence Factor	Victors	ruvB	Holliday junction ATP-dependent DNA helicase RuvB (EC 3.6.4.12)
Virulence Factor	PATRIC_VF	ruvB	Holliday junction ATP-dependent DNA helicase RuvB (EC 3.6.4.12)	Intracellular survival and replication
Virulence Factor	Victors	tufA	Translation elongation factor Tu
Virulence Factor	Victors	tufA	Translation elongation factor Tu
Virulence Factor	Victors	ychF	GTP-binding and nucleic acid-binding protein YchF
Virulence Factor	PATRIC_VF	ychF	GTP-binding and nucleic acid-binding protein YchF	Virulence
Aeromonas sp. MR19
Property	Source	Gene	Product	Classification
Antibiotic Resistance	CARD		Translation elongation factor Tu	antibiotic resistant gene variant or mutant,elfamycin resistance gene
Antibiotic Resistance	NDARO		Class C beta-lactamase (EC 3.5.2.6) => FOX/TRU family, cephalosporin-hydrolyzing
Antibiotic Resistance	CARD		Translation elongation factor Tu	antibiotic resistant gene variant or mutant,elfamycin resistance gene
Antibiotic Resistance	CARD		Translation elongation factor Tu	antibiotic resistant gene variant or mutant,elfamycin resistance gene
Antibiotic Resistance	NDARO		Class D beta-lactamase (EC 3.5.2.6)
Antibiotic Resistance	NDARO		Subclass B2 beta-lactamase (EC 3.5.2.6) => ChpA family
Antibiotic Resistance	PATRIC		Class D beta-lactamase (EC 3.5.2.6)	antibiotic inactivation enzyme
Antibiotic Resistance	PATRIC	AAC(6')-Ic,f,g,h,j,k,l,r-z	Aminoglycoside N(6')-acetyltransferase (EC 2.3.1.82) => AAC(6')-Ic,f,g,h,j,k,l,r-z	antibiotic inactivation enzyme
Antibiotic Resistance	PATRIC	Alr	Alanine racemase (EC 5.1.1.1)	antibiotic target in susceptible species
Antibiotic Resistance	PATRIC	Alr	Alanine racemase (EC 5.1.1.1)	antibiotic target in susceptible species
Antibiotic Resistance	PATRIC	ChpA family	Subclass B2 beta-lactamase (EC 3.5.2.6) => ChpA family	antibiotic inactivation enzyme
Antibiotic Resistance	CARD	CMY-1	Class C beta-lactamase (EC 3.5.2.6) => FOX/TRU family, cephalosporin-hydrolyzing	antibiotic inactivation enzyme,beta-lactam resistance gene
Antibiotic Resistance	CARD	cphA7	Subclass B2 beta-lactamase (EC 3.5.2.6) => ChpA family	antibiotic inactivation enzyme,beta-lactam resistance gene
Antibiotic Resistance	PATRIC	Ddl	D-alanine--D-alanine ligase (EC 6.3.2.4)	antibiotic target in susceptible species
Antibiotic Resistance	PATRIC	dxr	1-deoxy-D-xylulose 5-phosphate reductoisomerase (EC 1.1.1.267)	antibiotic target in susceptible species
Antibiotic Resistance	PATRIC	EF-G	Translation elongation factor G	antibiotic target in susceptible species
Antibiotic Resistance	PATRIC	EF-Tu	Translation elongation factor Tu	antibiotic target in susceptible species
Antibiotic Resistance	PATRIC	EF-Tu	Translation elongation factor Tu	antibiotic target in susceptible species
Antibiotic Resistance	PATRIC	EF-Tu	Translation elongation factor Tu	antibiotic target in susceptible species
Antibiotic Resistance	PATRIC	fabV	Enoyl-[acyl-carrier-protein] reductase [NADH] (EC 1.3.1.9), FabV => refractory to triclosan	antibiotic target replacement protein
Antibiotic Resistance	PATRIC	fabV	Enoyl-[acyl-carrier-protein] reductase [NADH] (EC 1.3.1.9), FabV => refractory to triclosan	antibiotic target replacement protein
Antibiotic Resistance	PATRIC	folA, Dfr	Dihydrofolate reductase (EC 1.5.1.3)	antibiotic target in susceptible species
Antibiotic Resistance	PATRIC	folP	Dihydropteroate synthase (EC 2.5.1.15)	antibiotic target in susceptible species
Antibiotic Resistance	PATRIC	GdpD	Glycerophosphoryl diester phosphodiesterase (EC 3.1.4.46)	protein altering cell wall charge conferring antibiotic resistance
Antibiotic Resistance	PATRIC	gidB	16S rRNA (guanine(527)-N(7))-methyltransferase (EC 2.1.1.170)	gene conferring resistance via absence
Antibiotic Resistance	PATRIC	gyrA	DNA gyrase subunit A (EC 5.99.1.3)	antibiotic target in susceptible species
Antibiotic Resistance	CARD	gyrA	DNA gyrase subunit A (EC 5.99.1.3)	antibiotic resistant gene variant or mutant,fluoroquinolone resistance gene
Antibiotic Resistance	PATRIC	gyrB	DNA gyrase subunit B (EC 5.99.1.3)	antibiotic target in susceptible species
Antibiotic Resistance	PATRIC	H-NS	DNA-binding protein H-NS	regulator modulating expression of antibiotic resistance genes
Antibiotic Resistance	PATRIC	H-NS	DNA-binding protein H-NS	regulator modulating expression of antibiotic resistance genes
Antibiotic Resistance	PATRIC	H-NS	DNA-binding protein H-NS	regulator modulating expression of antibiotic resistance genes
Antibiotic Resistance	PATRIC	H-NS	DNA-binding protein H-NS	regulator modulating expression of antibiotic resistance genes
Antibiotic Resistance	PATRIC	Iso-tRNA	Isoleucyl-tRNA synthetase (EC 6.1.1.5)	antibiotic target in susceptible species
Antibiotic Resistance	PATRIC	kasA	3-oxoacyl-[acyl-carrier-protein] synthase, KASII (EC 2.3.1.179)	antibiotic target in susceptible species
Antibiotic Resistance	PATRIC	MacA	Macrolide-specific efflux protein MacA	efflux pump conferring antibiotic resistance
Antibiotic Resistance	PATRIC	MacA	Macrolide-specific efflux protein MacA	efflux pump conferring antibiotic resistance
Antibiotic Resistance	PATRIC	MacB	Macrolide export ATP-binding/permease protein MacB	efflux pump conferring antibiotic resistance
Antibiotic Resistance	PATRIC	MacB	Macrolide export ATP-binding/permease protein MacB	efflux pump conferring antibiotic resistance
Antibiotic Resistance	PATRIC	MdtL	Multidrug efflux pump MdtL (of MFS type)	efflux pump conferring antibiotic resistance
Antibiotic Resistance	PATRIC	MurA	UDP-N-acetylglucosamine 1-carboxyvinyltransferase (EC 2.5.1.7)	antibiotic target in susceptible species
Antibiotic Resistance	CARD	OXA-12	Class D beta-lactamase (EC 3.5.2.6)	antibiotic inactivation enzyme,beta-lactam resistance gene
Antibiotic Resistance	PATRIC	OxyR	Hydrogen peroxide-inducible genes activator => OxyR	regulator modulating expression of antibiotic resistance genes
Antibiotic Resistance	PATRIC	PgsA	CDP-diacylglycerol--glycerol-3-phosphate 3-phosphatidyltransferase (EC 2.7.8.5)	protein altering cell wall charge conferring antibiotic resistance
Antibiotic Resistance	PATRIC	QnrB family	Pentapeptide repeat protein QnrB family	antibiotic target protection protein
Antibiotic Resistance	PATRIC	rho	Transcription termination factor Rho	antibiotic target in susceptible species
Antibiotic Resistance	PATRIC	rpoB	DNA-directed RNA polymerase beta subunit (EC 2.7.7.6)	antibiotic target in susceptible species
Antibiotic Resistance	PATRIC	rpoC	DNA-directed RNA polymerase beta' subunit (EC 2.7.7.6)	antibiotic target in susceptible species
Antibiotic Resistance	PATRIC	S10p	SSU ribosomal protein S10p (S20e)	antibiotic target in susceptible species
Antibiotic Resistance	PATRIC	S12p	SSU ribosomal protein S12p (S23e)	antibiotic target in susceptible species
Antibiotic Resistance	PATRIC	TolC/OpmH	Outer membrane channel TolC (OpmH)	efflux pump conferring antibiotic resistance
Antibiotic Resistance	CARD	UhpT	Hexose phosphate transport protein UhpT	antibiotic resistant gene variant or mutant,fosfomycin resistance gene
Virulence Factor	Victors	accA	Acetyl-coenzyme A carboxyl transferase alpha chain (EC 6.4.1.2)
Virulence Factor	Victors	arcA	Aerobic respiration control response regulator ArcA
Virulence Factor	Victors	aroA	3-phosphoshikimate 1-carboxyvinyltransferase (EC 2.5.1.19)
Virulence Factor	Victors	asaI	N-butanoyl-L-homoserine lactone synthase @ N-acyl-L-homoserine lactone synthase, LuxI family (EC 2.3.1.184)
Virulence Factor	Victors	asoB	L-methionine and branched-chain amino acid export protein YjeH
Virulence Factor	Victors	atpA	ATP synthase alpha chain (EC 3.6.3.14)
Virulence Factor	PATRIC_VF	carB	Carbamoyl-phosphate synthase large chain (EC 6.3.5.5)	Virulence
Virulence Factor	Victors	carB	Carbamoyl-phosphate synthase large chain (EC 6.3.5.5)
Virulence Factor	Victors	cstA	Carbon starvation protein A
Virulence Factor	PATRIC_VF	cstA	Carbon starvation protein A	Virulence
Virulence Factor	Victors	cyoB	Cytochrome O ubiquinol oxidase subunit I (EC 1.10.3.-)
Virulence Factor	PATRIC_VF	cyoB	Cytochrome O ubiquinol oxidase subunit I (EC 1.10.3.-)	Virulence
Virulence Factor	PATRIC_VF	dctA	Na+/H+-dicarboxylate symporter	Virulence
Virulence Factor	Victors	dctA	Na+/H+-dicarboxylate symporter
Virulence Factor	Victors	dksA	RNA polymerase-binding transcription factor DksA
Virulence Factor	PATRIC_VF	dksA	RNA polymerase-binding transcription factor DksA	Cell-to-cell spread,Stress,Stress,Regulation of gene expression
Virulence Factor	Victors	fur	Ferric uptake regulation protein FUR
Virulence Factor	PATRIC_VF	fur	Ferric uptake regulation protein FUR	Virulence
Virulence Factor	PATRIC_VF	gmhA	D-sedoheptulose 7-phosphate isomerase (EC 5.3.1.28)	Virulence
Virulence Factor	Victors	gmhA	D-sedoheptulose 7-phosphate isomerase (EC 5.3.1.28)
Virulence Factor	PATRIC_VF	grxD	Monothiol glutaredoxin GrxD	Regulation of gene expression
Virulence Factor	PATRIC_VF	guaB	Inosine-5'-monophosphate dehydrogenase (EC 1.1.1.205) / CBS domain	Cellular metabolism
Virulence Factor	Victors	guaB	Inosine-5'-monophosphate dehydrogenase (EC 1.1.1.205) / CBS domain
Virulence Factor	Victors	gyrA	DNA gyrase subunit A (EC 5.99.1.3)
Virulence Factor	Victors	hemE	Uroporphyrinogen III decarboxylase (EC 4.1.1.37)
Virulence Factor	Victors	hfq	RNA-binding protein Hfq
Virulence Factor	PATRIC_VF	hfq	RNA-binding protein Hfq	Regulation of gene expression
Virulence Factor	PATRIC_VF	lon	ATP-dependent protease La (EC 3.4.21.53) Type I	Virulence
Virulence Factor	Victors	lon	ATP-dependent protease La (EC 3.4.21.53) Type I
Virulence Factor	PATRIC_VF	mglA	Galactose/methyl galactoside ABC transporter, ATP-binding protein MglA (EC 3.6.3.17)	Virulence
Virulence Factor	Victors	mglA	Galactose/methyl galactoside ABC transporter, ATP-binding protein MglA (EC 3.6.3.17)
Virulence Factor	Victors	nqrE	Na(+)-translocating NADH-quinone reductase subunit E (EC 1.6.5.8)
Virulence Factor	Victors	nqrF	Na(+)-translocating NADH-quinone reductase subunit F (EC 1.6.5.8)
Virulence Factor	Victors	prfC	Peptide chain release factor 3
Virulence Factor	PATRIC_VF	purD	Phosphoribosylamine--glycine ligase (EC 6.3.4.13)	Virulence
Virulence Factor	PATRIC_VF	rfbA	Glucose-1-phosphate thymidylyltransferase (EC 2.7.7.24)	Virulence
Virulence Factor	Victors	rfbA	Glucose-1-phosphate thymidylyltransferase (EC 2.7.7.24)
Virulence Factor	Victors	rpoS	RNA polymerase sigma factor RpoS
Virulence Factor	PATRIC_VF	rpoS	RNA polymerase sigma factor RpoS	Virulence
Virulence Factor	Victors	ruvB	Holliday junction ATP-dependent DNA helicase RuvB (EC 3.6.4.12)
Virulence Factor	PATRIC_VF	ruvB	Holliday junction ATP-dependent DNA helicase RuvB (EC 3.6.4.12)	Intracellular survival and replication
Virulence Factor	Victors	trxA	Thioredoxin
Virulence Factor	PATRIC_VF	trxA	Thioredoxin	Modulate host immune response
Virulence Factor	Victors	tufA	Translation elongation factor Tu
Virulence Factor	Victors	tufA	Translation elongation factor Tu
Virulence Factor	Victors	tufA	Translation elongation factor Tu
Virulence Factor	VFDB	vipB/mglB	T6SS component TssC (ImpC/VipB)	Secretion system,Type VI secretion system
Virulence Factor	Victors	ychF	GTP-binding and nucleic acid-binding protein YchF
Virulence Factor	PATRIC_VF	ychF	GTP-binding and nucleic acid-binding protein YchF	Virulence

## Sheet: Table S4
Table S4. Defence systems identified with the use of the Prokaryotic Antiviral Defence LOCator (PADLOC) in the Aeromonas MR7, MR16, and MR19 genomes.
Aeromonas sp. MR7
system	protein.name	target.name	target.description	seqid	start	end	strand	relative.position
cbass_type_II	JAB	MM192_RS01285	MM192_RS01285	NZ_JAKZFJ010000001.1	276675	277155	-	254
cbass_type_II	E1-E2	MM192_RS01290	MM192_RS01290	NZ_JAKZFJ010000001.1	277141	278863	-	255
cbass_type_II	Cyclase	MM192_RS01295	MM192_RS01295	NZ_JAKZFJ010000001.1	278865	280164	-	256
cbass_type_II	Effector	MM192_RS01300	MM192_RS01300	NZ_JAKZFJ010000001.1	280160	281249	-	257
dXTPase	dGTPase	MM192_RS09820	MM192_RS09820	NZ_JAKZFJ010000003.1	247442	248798	-	213
brex_other	PglZ	MM192_RS09000	MM192_RS09000	NZ_JAKZFJ010000003.1	68062	70114	-	54
septu_type_I	PtuB1	MM192_RS09005	MM192_RS09005	NZ_JAKZFJ010000003.1	70146	70755	-	55
septu_type_I	PtuA1	MM192_RS09010	MM192_RS09010	NZ_JAKZFJ010000003.1	70751	72032	-	56
brex_other	PglX	MM192_RS09015	MM192_RS09015	NZ_JAKZFJ010000003.1	72042	75465	-	57
brex_other	BrxC	MM192_RS09020	MM192_RS09020	NZ_JAKZFJ010000003.1	75621	79095	-	58
brex_other	BrxB	MM192_RS09025	MM192_RS09025	NZ_JAKZFJ010000003.1	79112	79661	-	59
brex_other	BrxA	MM192_RS09030	MM192_RS09030	NZ_JAKZFJ010000003.1	79674	80439	-	60
shedu	SduA	MM192_RS19490	MM192_RS19490	NZ_JAKZFJ010000014.1	46287	46953	+	48
RADAR	RdrB	MM192_RS21110	MM192_RS21110	NZ_JAKZFJ010000018.1	37612	40153	-	35
RADAR	RdrA	MM192_RS21115	MM192_RS21115	NZ_JAKZFJ010000018.1	40153	42694	-	36
gabija	GajB	MM192_RS21960	MM192_RS21960	NZ_JAKZFJ010000022.1	16902	18927	-	19
gabija	GajA	MM192_RS21965	MM192_RS21965	NZ_JAKZFJ010000022.1	18939	21036	-	20
Aeromonas sp. MR16
system	protein.name	target.name	target.description	seqid	start	end	strand	relative.position
pycsar_effector	PycC	MM194_RS09730	MM194_RS09730	NZ_JAKZFK010000010.1	58853	60191	-	59
pycsar_effector	Effector	MM194_RS09735	MM194_RS09735	NZ_JAKZFK010000010.1	60178	60769	-	60
kiwa	KwaA	MM194_RS10945	MM194_RS10945	NZ_JAKZFK010000012.1	32398	32986	+	28
kiwa	KwaB	MM194_RS10950	MM194_RS10950	NZ_JAKZFK010000012.1	32989	33922	+	29
dXTPase	dGTPase	MM194_RS11735	MM194_RS11735	NZ_JAKZFK010000013.1	77030	78395	-	61
Aeromonas sp. MR19
system	protein.name	target.name	target.description	seqid	start	end	strand	relative.position
retron_XII	RT-TIR_XII	MM182_RS08750	MM182_RS08750	NZ_JAKZFL010000003.1	287740	289330	-	271
retron_I-C	RT-Toprim_I-C	MM182_RS11110	MM182_RS11110	NZ_JAKZFL010000005.1	239254	241087	+	215
ietAS	IetS	MM182_RS12100	MM182_RS12100	NZ_JAKZFL010000006.1	185777	188195	-	166
ietAS	IetA	MM182_RS12105	MM182_RS12105	NZ_JAKZFL010000006.1	188219	189206	-	167
dXTPase	dGTPase	MM182_RS15255	MM182_RS15255	NZ_JAKZFL010000009.1	158693	160049	-	144
cbass_type_I	Cyclase	MM182_RS18810	MM182_RS18810	NZ_JAKZFL010000015.1	7067	8180	-	5
cbass_type_I	Effector	MM182_RS18815	MM182_RS18815	NZ_JAKZFL010000015.1	8176	8779	-	6
shedu	SduA	MM182_RS20695	MM182_RS20695	NZ_JAKZFL010000018.1	44444	45482	+	37

## Sheet: Table S5
Table S5. Apperance of single colonies of Aeromonas sp. MR7, MR16, and MR19 strains after incubation of plates at various temperatures (4-42 °C), in LB and R2A media.
		4 °C		10 °C		20 °C		30 °C		37 °C		42 °C
		LB	R2A	LB	R2A	LB	R2A	LB	R2A	LB	R2A	LB	R2A
24h	MR7	-	-	-	-	+	+	+	+	+	+	-	-
	MR16	-	-	-	-	+	+	+	+	+	+	-	-
	MR19	-	-	-	-	+	+	+	+	+	+	-	-
48h	MR7	-	-	+	+	+	+	+	+	+	+	-	-
	MR16	-	-	+	+	+	+	+	+	+	+	-	-
	MR19	-	-	+	+	+	+	+	+	+	+	-	-
72h	MR7	-	-	+	+	+	+	+	+	+	+	-	-
	MR16	-	-	+	+	+	+	+	+	+	+	-	-
	MR19	-	-	+	+	+	+	+	+	+	+	-	-
96h	MR7	+	+	+	+	+	+	+	+	+	+	-	-
	MR16	+	+	+	+	+	+	+	+	+	+	-	-
	MR19	+	+	+	+	+	+	+	+	+	+	-	-

## Sheet: Table S6
Table S6. Adsorption efficiencies of the Bolek, Lolek and Tola phages to the MR7, MR16, and MR19 cells.
Host	Phage	Percentage of phages adsorbed to the host after 15 minutes
MR7	Bolek	97±2%
	Lolek	2±3%
	Tola	4±3%
MR16	Bolek	7±9%
	Lolek	2±3%
	Tola	95±4%
MR19	Bolek	2±3%
	Lolek	97±1%
	Tola	4±3%

## Sheet: Table S7
Table S7. Genes located within the vB_AspA_Bolek phage.
ORF no.	Coding region (bp)	Protein size (aa)	Strand	Possible function
Bolek_p01	292-471	59	+	hypothetical protein
Bolek_p02	1101-1292	63	+	hypothetical protein
Bolek_p03	1578-1820	80	+	hypothetical protein
Bolek_p04	1817-2026	69	+	hypothetical protein
Bolek_p05	2037-2174	45	+	hypothetical protein
Bolek_p06	2177-2374	65	+	hypothetical protein
Bolek_p07	2385-2606	73	+	hypothetical protein
Bolek_p08	2688-3242	184	+	hypothetical protein
Bolek_p09	3318-3593	91	+	hypothetical protein
Bolek_p10	3603-3896	97	+	hypothetical protein
Bolek_p11	3905-4180	91	+	hypothetical protein
Bolek_p12	4177-4365	62	+	hypothetical protein
Bolek_p13	4319-4582	87	+	two-transmembrane helix containing protein
Bolek_p14	4615-4926	103	+	hypothetical protein
Bolek_p15	4928-5674	248	+	tRNA-nucleotidyltransferase
Bolek_p16	5677-5961	94	+	hypothetical protein
Bolek_p17	5963-6226	87	+	hypothetical protein
Bolek_p18	6223-6672	149	+	hypothetical protein
Bolek_p19	6659-7135	158	+	hypothetical protein
Bolek_p20	7199-8026	275	+	hypothetical protein
Bolek_p21	8194-8997	267	+	DnaG-type primase
Bolek_p22	8994-9200	68	+	hypothetical protein
Bolek_p23	9197-9403	68	+	hypothetical protein
Bolek_p24	9411-9572	53	+	hypothetical protein
Bolek_p25	9569-10837	422	+	DNA helicase DnaB-like
Bolek_p26	10834-11022	62	+	hypothetical protein
Bolek_p27	11019-11948	309	+	ATP-dependent DNA ligase
Bolek_p28	11951-14305	784	+	DNA-directed DNA polymerase
Bolek_p29	14299-14490	63	+	hypothetical protein
Bolek_p30	14494-15588	364	+	DUF669 domain containing protein
Bolek_p31	15590-16561	323	+	DNA 5'-3'exonuclease
Bolek_p32	16512-16982	156	+	DNA endonuclease VII
Bolek_p33	17089-18105	338	+	phosphatase 2a-like protein; phosphoesterase
Bolek_p34	18105-18266	53	+	hypothetical protein
Bolek_p35	18263-18742	159	+	polynucleotide 5' kinase; 3' phosphatase
Bolek_p36	18864-19460	198	+	ATPase; kinase
Bolek_p37	19464-21944	826	+	DNA-directed RNA polymerase
Bolek_p38	22128-22328	66	+	hypothetical protein
Bolek_p39	22318-22734	138	+	hypothetical protein
Bolek_p40	22741-23079	112	+	structural protein; virion assembly protein
Bolek_p41	23081-24607	508	+	head-tail connector protein
Bolek_p42	24617-25390	257	+	scaffolding protein
Bolek_p43	25449-26450	333	+	major capsid protein
Bolek_p44	26458-26700	80	+	hypothetical protein
Bolek_p45	26726-27313	195	+	tail tubular protein A
Bolek_p46	27315-29666	783	+	tail tubular protein B
Bolek_p47	29676-30200	174	+	internal virion protein A
Bolek_p48	30210-32864	884	+	internal virion protein B
Bolek_p49	32934-35813	959	+	internal virion protein C
Bolek_p50	35813-37984	723	+	tail fiber protein; glycosidase
Bolek_p51	38095-38703	202	+	hypothetical protein
Bolek_p52	38713-39000	95	+	terminase small subunit; DNA maturase A
Bolek_p53	39064-40908	614	+	terminase large subunit, DNA maturase B
Bolek_p54	40918-41211	97	+	hypothetical protein
Bolek_p55	41361-41771	136	+	L-alanyl-D-glutamate endopeptidase; endolysin
Bolek_p56	41780-42145	121	+	transmembrane helix containing protein
Bolek_p57	42069-42314	81	+	transmembrane helix containing protein

## Sheet: Table S8
Table S8. Genes located within the vB_AspA_Lolek phage.
ORF no.	Coding region (bp)	Protein size (aa)	Strand	Possible function
Lolek_p01	480-671	63	+	hypothetical protein
Lolek_p02	1284-1553	89	+	hypothetical protein
Lolek_p03	1809-1982	57	+	hypothetical protein
Lolek_p04	1985-2188	67	+	hypothetical protein
Lolek_p05	2274-2828	184	+	hypothetical protein
Lolek_p06	2825-3175	116	+	hypothetical protein
Lolek_p07	3179-3331	50	+	hypothetical protein
Lolek_p08	3328-3603	91	+	hypothetical protein
Lolek_p09	3613-3948	111	+	hypothetical protein
Lolek_p10	3957-4205	82	+	hypothetical protein
Lolek_p11	4202-4390	62	+	hypothetical protein
Lolek_p12	4338-4607	89	+	two-transmembrane helix containing protein
Lolek_p13	4640-4951	103	+	hypothetical protein
Lolek_p14	4953-5636	227	+	tRNA-nucleotidyltransferase
Lolek_p15	5629-5913	94	+	hypothetical protein
Lolek_p16	5915-6361	148	+	hypothetical protein
Lolek_p17	6348-6836	162	+	hypothetical protein
Lolek_p18	6900-7709	269	+	hypothetical protein
Lolek_p19	7783-7929	48	+	hypothetical protein
Lolek_p20	7934-8737	267	+	DnaG-type primase
Lolek_p21	8734-8919	61	+	hypothetical protein
Lolek_p22	8898-9128	76	+	hypothetical protein
Lolek_p23	9136-9336	66	+	hypothetical protein
Lolek_p24	9333-10601	422	+	DNA helicase DnaB-like
Lolek_p25	10598-10798	66	+	hypothetical protein
Lolek_p26	10795-11727	310	+	ATP-dependent DNA ligase
Lolek_p27	11730-12101	134	+	hypothetical protein
Lolek_p28	12103-12435	115	+	hypothetical protein
Lolek_p29	12420-14771	783	+	DNA polymerase I
Lolek_p30	14765-14956	63	+	hypothetical protein
Lolek_p31	14960-16054	364	+	DUF669 domain containing protein
Lolek_p32	16056-17027	323	+	DNA 5'-3' exonuclease
Lolek_p33	16978-17448	156	+	DNA endonuclease VII
Lolek_p34	17555-18571	338	+	phosphatase 2a-like protein; phosphoesterase
Lolek_p35	18571-18735	54	+	hypothetical protein
Lolek_p36	18732-19211	159	+	polynucleotide 5' kinase; 3' phosphatase
Lolek_p37	19208-19396	62	+	hypothetical protein
Lolek_p38	19435-19554	39	+	hypothetical protein
Lolek_p39	19538-20134	198	+	ATPase; kinase
Lolek_p40	20138-22618	826	+	DNA directed RNA polymerase
Lolek_p41	22802-23002	66	+	hypothetical protein
Lolek_p42	22992-23411	139	+	hypothetical protein
Lolek_p43	23418-23756	112	+	structural protein; virion assembly protein
Lolek_p44	23758-25284	508	+	head-tail connector protein
Lolek_p45	25294-26076	260	+	scaffolding protein
Lolek_p46	26135-27136	333	+	major capsid protein
Lolek_p47	27144-27380	78	+	hypothetical protein
Lolek_p48	27406-27993	195	+	tail tubular protein A
Lolek_p49	27995-30346	783	+	tail tubular protein B
Lolek_p50	30356-30880	174	+	internal virion protein A
Lolek_p51	30890-33544	884	+	internal virion protein B
Lolek_p52	33614-36493	959	+	internal virion protein C
Lolek_p53	36493-37008	172	+	hypothetical protein
Lolek_p54	37018-39183	721	+	tail fiber protein; glycosidase
Lolek_p55	39237-39524	95	+	terminase small subunit; DNA maturase A
Lolek_p56	39588-41432	614	+	terminase large subunit, DNA maturase B
Lolek_p57	41442-41723	93	+	hypothetical protein
Lolek_p58	41733-42146	140	+	L-alanyl-D-glutamate endopeptidase; endolysin
Lolek_p59	42152-42520	122	+	transmembrane helix containing protein
Lolek_p60	42444-42689	81	+	transmembrane helix containing protein
Lolek_p61	42714-42983	89	+	hypothetical protein

## Sheet: Table S9
Table S9. Genes located within the vB_AspA_Tola phage.
ORF no.	Coding region (bp)	Protein size (aa)	Strand	Possible function
Tola_p01	464-583	39	+	hypothetical protein
Tola_p02	606-821	71	+	hypothetical protein
Tola_p03	989-1225	78	+	hypothetical protein
Tola_p04	1541-1636	31	+	hypothetical protein
Tola_p05	1633-1803	56	+	hypothetical protein
Tola_p06	1869-2096	75	+	hypothetical protein
Tola_p07	2155-2358	67	+	hypothetical protein
Tola_p08	2371-2505	44	+	hypothetical protein
Tola_p09	2502-2699	65	+	hypothetical protein
Tola_p10	3008-3193	61	+	hypothetical protein
Tola_p11	3203-3400	65	+	hypothetical protein
Tola_p12	3416-3670	84	+	hypothetical protein
Tola_p13	3667-3810	47	+	hypothetical protein
Tola_p14	3807-3968	53	+	hypothetical protein
Tola_p15	3965-4135	56	+	hypothetical protein
Tola_p16	4208-5206	332	+	hypothetical protein
Tola_p17	5191-5391	66	+	hypothetical protein
Tola_p18	5388-5537	49	+	hypothetical protein
Tola_p19	5657-8413	918	+	DNA-directed RNA polymerase
Tola_p20	8712-8900	62	+	hypothetical protein
Tola_p21	8887-9117	76	+	hypothetical protein
Tola_p22	9165-9299	44	+	hypothetical protein
Tola_p23	9289-9453	54	+	hypothetical protein
Tola_p24	9521-9697	58	+	hypothetical protein
Tola_p25	9722-9934	70	+	hypothetical protein
Tola_p26	9935-10063	42	+	hypothetical protein
Tola_p27	10066-12066	666	+	DNA helicase
Tola_p28	12066-12239	57	+	hypothetical protein
Tola_p29	12236-12463	75	+	hypothetical protein
Tola_p30	12628-12876	82	+	hypothetical protein
Tola_p31	12886-13056	56	+	hypothetical protein
Tola_p32	13053-13325	90	+	hypothetical protein
Tola_p33	13315-13443	42	+	hypothetical protein
Tola_p34	13446-15989	847	+	DNA-directed DNA polymerase
Tola_p35	16037-16285	82	+	hypothetical protein
Tola_p36	16372-17124	250	+	DUF669 domain containing protein
Tola_p37	17271-17627	118	+	hypothetical protein
Tola_p38	17680-18687	335	+	DNA 5'-3'exonuclease
Tola_p39	18678-19085	135	+	DNA endonuclease VII
Tola_p40	19085-19228	47	+	hypothetical protein
Tola_p41	19225-20229	334	+	phosphatase 2a-like protein; phosphoesterase
Tola_p42	20236-20730	164	+	polynucleotide 5' kinase; 3' phosphatase
Tola_p43	20727-21308	193	+	ATPase; kinase
Tola_p44	21305-22258	317	+	ATP-dependent DNA ligase
Tola_p45	22548-23009	153	+	acetyltransferase
Tola_p46	23011-23193	60	+	virion assembly protein
Tola_p47	23202-24791	529	+	head-tail connector protein
Tola_p48	24791-25612	273	+	scaffolding protein
Tola_p49	25745-26848	367	+	major capsid protein
Tola_p50	26897-27013	38	+	hypothetical protein
Tola_p51	27004-27633	209	+	tail tubular protein A
Tola_p52	27641-27946	101	+	DUF4326 domain-containing protein
Tola_p53	27956-30529	857	+	tail tubular protein B
Tola_p54	30539-31138	199	+	internal virion protein A
Tola_p55	31138-33282	714	+	internal virion protein B
Tola_p56	33292-37188	1298	+	internal virion protein C
Tola_p57	37199-37414	71	+	coil containing protein
Tola_p58	37414-38328	304	+	tail fiber adaptor protein
Tola_p59	38330-38539	69	+	transmembrane helix containing protein
Tola_p60	38532-38858	108	+	terminase small subunit
Tola_p61	38855-40699	614	+	terminase large subunit
Tola_p62	40878-41441	187	+	two-transmembrane helix containing protein
Tola_p63	41451-41894	147	+	head fiber protein
Tola_p64	41908-42186	92	+	acetyl-CoA acetyltransferase
Tola_p65	42223-42783	186	+	lytic murein transglycosylase; endolysin
Tola_p66	42803-42919	38	+	hypothetical protein
Tola_p67	42916-43062	48	+	transmembrane helix containing protein
Tola_p68	43055-43264	69	+	transmembrane helix containing protein
Tola_p69	43361-44851	496	+	tail fiber protein
Tola_p70	44975-45208	77	+	hypothetical protein

[truncated: 5 more sheets: Table S10, TableS11, Table S12, Table S13, References]
